# Supplementary material for: African Swine Fever Survey in a European Context
Source: Pathogens. 2022 Jan 23;11(2):137. doi: 10.3390/pathogens11020137 (PMC8878522; doi:10.3390/pathogens11020137)
Supplement: Supplementary file 1 [file pathogens-11-00137-s001.zip]

Archive with 1 entries (1 files):
- pathogens-1525394-supplementary.pdf
